# Supplementary material for: Inflammatory and Redox Responses During Medical Treatment of Open-Cervix Pyometra in Female Dogs: A Prospective Study
Source: Animals (Basel). 2025 Dec 8;15(24):3531. doi: 10.3390/ani15243531 (PMC12729436; doi:10.3390/ani15243531)
Supplement: Supplementary file 1 [file animals-15-03531-s001.zip]

Archive with 1 entries (1 files):
- animals-3988889-supplementary.pdf
